# Supplementary material for: Risk of Subsequent Primary Cancer in Thyroid Cancer Survivors: A Nationwide Population-Based Study
Source: Diagnostics (Basel). 2023 Sep 11;13(18):2903. doi: 10.3390/diagnostics13182903 (PMC10527961; doi:10.3390/diagnostics13182903)
Supplement: Supplementary file 1 [file diagnostics-13-02903-s001.zip]

Archive with 1 entries (1 files):
- diagnostics-2577169-supplementary.pdf
